# Supplementary material for: Fingerprint Analysis and Identification of Strains ST309 as a Potential High Risk Clone in a Pseudomonas aeruginosa Population Isolated from Children with Bacteremia in Mexico City
Source: Front Microbiol. 2017 Mar 1;8:313. doi: 10.3389/fmicb.2017.00313 (PMC5331068; doi:10.3389/fmicb.2017.00313)
Supplement: Supplementary file 3 [file Table3.XLSX]

## Sheet: PERFILES DE RESISTANCIA 
Table S3. Minimal inhibitory concentrations (MICs) (µg/ml) of 60 P. aeruginosa strains at 20 antimicrobials by agar dilution method.
STRAIN	CARBENICILLIN (16–64µg/mL)	TICARCILLIN (8–32µg/mL)	PIPERACILLIN (1-8µg/mL)	TICARCILLIN/CLAVULANIC ACID (8/2-32/2µg/mL)	PIPERACILLIN/TAZOBACTAM (1/4-8/4µg/mL)	CEFTAZIDIME (1-4µg/mL)	CEFTRIAXONE (8-64µg/mL)	CEFOTAXIME (8-32µg/mL)	CEFEPIME (0.5-4µg/mL)	IMIPENEM (1-4µg/mL)	MEROPENEM (0.25-1µg/mL)	AZTREONAM (2-8µg/mL)	AMIKACIN (1-4µg/mL)	GENTAMICIN (0.5-2µg/mL)	TOBRAMYCIN (0.25-1µg/mL)	POLYMYXIN B (0.5-2µg/mL)	CIPROFLOXACIN (0.25-1µg/mL)	LOMEFLOXACIN (1-4µg/mL)	NORFLOXACIN (1-4µg/mL)	LEVOFLOXACIN (0.5-4µg/mL)	RESISTANT PROFILE	ANTIMICROBIAL SUSCEPTIBILITY PROFILE
1193	64	16	4	16	8	0.5	16	8	2	16	4	4	32	8	64	2	0.25	1	0.5	0.5	5C	MR
1194	64	16	4	16	8	1	16	16	2	1	1	4	2	1	0.5	2	0.25	2	0.5	0.5	0	S
1195	256	64*	16*	32	8	1	128*	64*	2	32	8	8	2	1	0.5	2	2*	4	4	2	8B	MR
1196	64	16	4	16	8	1	32	16	2	1	2*	4	2	1	0.5	2	0.25	1	0.5	0.5	1C	MR
1197	128*	32	8	16	8	1	256	64*	4	4	2*	4	4	2	1	2	0.25	2	0.5	0.5	4B	MR
1198	128*	32	16*	64*	16*	2	256	64*	2	16	4	4	4	2	1	2	0.25	2	1	0.5	8C	MR
1199	128*	32	8	16	16*	1	128*	32	2	32	4	4	4	2	1	2	0.5	2	1	1	5A	MR
1200	64	16	4	16	4	1	128*	32	4	16	4	4	4	2	1	2	0.25	2	1	1	3E	MR
1201	128*	32	8	32	16*	2	128*	32	4	1	0.25	4	4	2	1	1	0.25	2	1	1	3B	MR
1202	128*	16	4	16	8	2	128*	16	2	2	0.25	4	8*	2	8	1	0.25	1	0.5	0.5	4D	MR
1203	128*	16	8	32	32	2	128*	32	2	2	1	4	2	1	0.5	2	0.25	1	0.5	0.5	3B	MR
1204	64	32	4	16	4	1	32	16	2	2	0.125	4	2	2	0.5	2	0.25	2	0.5	0.5	0	S
1205	>256	32	8	32	8	1	256	32	2	32	2*	4	4	2	1	2	0.25	2	1	1	4C	MDR
1206	64	32	8	32	32	4	256	16	2	2	0.5	16*	16	4*	8	2	0.25	1	0.5	0.5	6B	MDR
1207	>256	>256	32	>256	64	8*	256	128	16	32	16	8	>256	8	64	2	0.25	1	0.5	2	14B	XDR
1208	128*	32	8	32	8	1	64	16	2	2	0.125	8	4	2	1	2	0.25	2	1	0.5	1A	MR
1209	64	32	16*	16	8	1	256	32	2	2	1	4	2	1	0.5	2	0.25	2	0.5	0.5	2B	MR
1210	128*	64*	64	64*	64	8*	>256	256	8*	2	0.25	16*	4	2	1	2	0.25	2	0.5	2	10C	MR
1211	128*	32	16*	16	64	2	64	64*	2	32	8	4	2	2	1	2	0.25	2	0.5	0.5	6A	MR
1212	128*	32	4	16	8	1	64	16	2	2	0.125	4	4	2	1	2	0.25	2	0.5	0.5	1A	MR
1213	128*	32	16*	16	8	2	128*	16	2	2	0.5	4	4	2	1	1	0.25	1	0.5	0.5	3A	MR
1214	128*	32	8	32	16*	1	64	32	2	1	0.5	16*	4	2	1	2	0.25	2	0.5	0.5	3F	MR
1215	128*	32	16*	64*	16*	2	256	64*	4	32	8	8	8*	4*	1	2	0.25	2	0.5	1	10D	MR
1216	64	16	8	16	8	1	128*	16	2	2	8	4	2	2	0.5	2	0.25	2	0.5	2	2D	MR
1217	64	16	4	64*	16*	1	128*	32	2	2	1	4	2	2	1	2	0.25	2	1	0.5	3D	MR
1218	128*	64*	16*	64*	16*	2	128*	32	4	2	0.5	8	8*	2	1	1	0.25	2	1	1	7A	MR
1219	64	32	16*	16	8	1	32	32	2	8*	1	4	2	1	0.5	2	0.25	1	0.5	0.5	2C	MR
1220	128*	64*	16*	64*	32	8*	256	128	8*	32	8	16*	4	2	1	2	2*	8*	4	4	14A	MDR
1221	>256	128	16*	128	32	4	256	128	8*	2	1	32	2	1	0.5	2	1	8*	2	2	10B	MR
1222	128*	32	4	16	8	1	64	16	4	2	2*	4	32	8	16	2	0.25	2	1	1	5B	MR
1223	64	16	8	16	8	1	256	32	2	2	1	4	2	2	0.5	2	0.25	2	0.5	0.5	1B	MR
1224	256	128	64	64*	64	8*	256	256	4	2	0.25	8	16	4*	32	2	1	8*	2	2	12B	MDR
1225	128*	32	8	16	8	1	64	16	2	8*	0.25	4	4	2	0.5	2	0.25	2	0.5	0.5	2A	MR
1226	256	64*	128	128	64	16	>256	>256	16	32	8	32	64	16	32	2	0.5	4	2	2	15A	XDR
1227	>256	128	64	128	64	16	128*	128	16	32	128	32	>256	16	256	2	64	256	128	64	19A	XDR
1228	64	32	8	16	8	1	128*	16	2	16	4	4	2	2	1	2	0.25	1	0.5	0.5	3E	XDR
1229	128*	32	8	32	8	1	128*	32	2	2	0.5	4	4	2	0.5	2	0.25	2	1	0.5	2A	MR
1230	128*	32	32	32	8	1	128*	128	2	2	0.5	4	4	2	1	2	0.25	2	0.5	0.5	4A	MR
1231	64	32	8	16	8	1	128*	32	1	2	1	4	2	1	0.5	2	0.25	1	0.5	0.5	1B	MR
1232	128*	32	8	32	8	2	16	16	2	1	0.25	4	4	2	1	2	0.25	2	0.5	0.5	1A	MR
1233	256	64*	32	32	32	4	32	16	8*	2	2*	4	64	16	128	2	2*	16	8*	8*	13A	MDR
1234	64	16	>256	16	8	1	128*	16	2	16	2*	4	2	2	0.5	2	2*	8*	8*	8*	8A	MR
1235	64	64*	8	16	8	1	256	32	2	8*	0.25	4	4	2	1	2	0.25	2	1	0.5	3C	MR
1236	256	64*	16*	128	32	4	128*	128	4	2	4	16*	4	1	0.5	1	0.25	2	1	1	9C	MDR
1237	128*	32	>256	16	8	2	128*	16	2	1	0.25	4	2	1	1	2	0.25	2	1	0.5	3A	MR
1238	256	64*	16*	64*	16*	2	128*	64*	4	2	4	16*	2	1	0.5	2	0.25	2	1	1	9C	MR
1239	128*	32	16*	64*	16*	8*	256	128	4	64	8	8	4	2	1	2	2*	8*	4	8*	12A	MR
1240	>256	128	16*	128	64	4	>256	128	8*	2	2*	32	2	1	0.5	2	0.5	4	2	2	10A	MR
1241	>256	>256	>256	256	256	>256	>256	>256	>256	128	256	256	16	16	16	4*	8	64	32	16	20	XDR
1242	32	8	2	8	4	0.25	4	8	1	2	0.25	2	2	1	0.5	4*	0.25	2	0.5	0.5	1D	MR
1243	128*	32	8	16	8	1	64	16	2	1	0.25	8	4	2	1	2	0.25	2	0.5	0.5	1A	MR
1244	256	64*	128	128	64	16	>256	>256	16	32	16	32	32	8	32	4*	0.25	2	1	1	16A	XDR
1245	>256	>256	>256	256	128	>256	>256	>256	256	64	128	256	128	128	128	4*	16	128	64	32	20	XDR
1246	>256	>256	>256	>256	256	>256	>256	>256	>256	128	256	256	128	256	128	4*	16	128	64	16	20	XDR
1247	>256	>256	>256	>256	256	>256	>256	>256	>256	64	256	256	128	>256	128	2	16	128	64	16	19A	XDR
1248	>256	>256	>256	>256	256	>256	>256	>256	>256	64	256	256	128	256	128	2	16	128	32	16	19A	XDR
1249	>256	>256	>256	>256	256	>256	>256	>256	>256	128	256	256	128	256	128	2	16	128	64	16	19A	XDR
1250	>256	128	16*	128	16*	2	256	128	8*	2	1	16*	2	1	0.5	2	1	4	2	2	9A	MR
1251	>256	256	>256	128	16*	2	>256	>256	16	2	2*	32	2	1	0.5	2	1	4	2	2	10A	MR
1252	>256	128	16*	128	16*	4	>256	128	32	2	1	64	2	1	0.5	2	1	4	2	2	9B	MR
Value lower or equal than the cut-off (in parenthesis) to indicate susceptibility and two-fold dilutions above the cut-off to determine resistance for each strain. *This strains showed a moderately resistant phenotype, based on its growing within one-fold dilution higher than the MIC (Cut-off point) value; however, for practical purposes from the clinical viewpoint these isolates were taken as re…
	CARBENICILLIN	TICARCILLIN	PIPERACILLIN	TICARCILLIN/CLAVULANIC ACID	PIPERACILLIN/TAZOBACTAM	CEFTAZIDIME	CEFTRIAXONE	CEFOTAXIME	CEFEPIME	IMIPENEM	MEROPENEM	AZTREONAM	AMIKACIN	GENTAMICIN	TOBRAMYCIN	POLYMYXIN B	CIPROFLOXACIN	LOMEFLOXACIN	NORFLOXACIN	LEVOFLOXACIN
SUSCEPTIBLE	16	36	27	35	28	46	15	33	42	35	29	40	42	44	44	55	48	47	51	50	S	SUSCEPTIBLE
RESISTANT	44	24	33	25	32	14	45	27	18	25	31	20	18	16	16	5	12	13	9	10	MR	MODERATELY RESISTANT
TOTAL	60	60	60	60	60	60	60	60	60	60	60	60	60	60	60	60	60	60	60	60	MDR	MULTIDRUG-RESISTANT
																					XDR	EXTENSIVELY DRUG-RESISTANT
	CARBENICILLIN	TICARCILLIN	PIPERACILLIN	TICARCILLIN/CLAVULANIC ACID	PIPERACILLIN/TAZOBACTAM	CEFTAZIDIME	CEFTRIAXONE	CEFOTAXIME	CEFEPIME	IMIPENEM	MEROPENEM	AZTREONAM	AMIKACIN	GENTAMICIN	TOBRAMYCIN	POLYMYXIN B	CIPROFLOXACIN	LOMEFLOXACIN	NORFLOXACIN	LEVOFLOXACIN
SUSCEPTIBLE	0.266667	0.6	0.45	0.583333	0.466667	0.766667	0.25	0.55	0.7	0.583333	0.483333	0.666667	0.7	0.733333	0.733333	0.916667	0.8	0.783333	0.85	0.833333
RESISTANT	0.733333	0.4	0.55	0.416667	0.533333	0.233333	0.75	0.45	0.3	0.416667	0.516667	0.333333	0.3	0.266667	0.266667	0.0833333	0.2	0.216667	0.15	0.166667
TOTAL	1	1	1	1	1	1	1	1	1	1	1	1	1	1	1	1	1	1	1	1
